# Supplementary material for: The millipede genus Caucasodesmus Golovatch, 1985, with the description of a new species from the Crimea, Ukraine (Polydesmida, Diplopoda, Trichopolydesmidae)
Source: Zookeys. 2011 Apr 29;(93):1–8. doi: 10.3897/zookeys.93.1159 (PMC3095180; doi:10.3897/zookeys.93.1159)
Supplement: XML Treatment for Caucasodesmus [file zookeys.93.1159-treatment1.xml]

<!DOCTYPE tp:taxon-treatment
  PUBLIC "-//TaxonX//DTD Taxonomic Treatment Publishing DTD v0 20100105//EN" "tax-treatment-NSO.dtd">
<tp:taxon-treatment xmlns:tp="http://www.plazi.org/taxpub"><tp:treatment-meta><mixed-citation publication-type="journal"><person-group><name><surname>Golovatch</surname><given-names>Sergei I.</given-names></name></person-group><article-title>The millipede genus <italic>Caucasodesmus</italic> Golovatch, 1985, with the description of a new species from the Crimea, Ukraine (Polydesmida, Diplopoda, Trichopolydesmidae)</article-title><source>Zookeys</source><day>29</day><month>4</month><year>2011</year><volume>2011</volume><issue>93</issue><fpage>1</fpage><lpage>8</lpage><pub-id pub-id-type="doi">10.3897/zookeys.93.1159</pub-id></mixed-citation></tp:treatment-meta><tp:nomenclature><tp:taxon-name>
                        <tp:taxon-name-part taxon-name-part-type="genus">Caucasodesmus</tp:taxon-name-part>
                    </tp:taxon-name><tp:taxon-authority>Golovatch, 1985</tp:taxon-authority><tp:nomenclature-citation-list><tp:nomenclature-citation><tp:taxon-name>Caucasodesmus</tp:taxon-name><comment> Golovatch, 1985: 40.</comment></tp:nomenclature-citation></tp:nomenclature-citation-list></tp:nomenclature><tp:treatment-sec sec-type="Type species"><title>Type species:</title><p><italic><tp:taxon-name>Caucasodesmus inexpectatus</tp:taxon-name></italic> Golovatch, 1985, by original designation.</p></tp:treatment-sec></tp:taxon-treatment>
