# Supplementary material for: The millipede genus Caucasodesmus Golovatch, 1985, with the description of a new species from the Crimea, Ukraine (Polydesmida, Diplopoda, Trichopolydesmidae)
Source: Zookeys. 2011 Apr 29;(93):1–8. doi: 10.3897/zookeys.93.1159 (PMC3095180; doi:10.3897/zookeys.93.1159)
Supplement: XML Treatment for Caucasodesmus tauricus [file zookeys.93.1159-treatment2.xml]

<!DOCTYPE tp:taxon-treatment
  PUBLIC "-//TaxonX//DTD Taxonomic Treatment Publishing DTD v0 20100105//EN" "tax-treatment-NSO.dtd">
<tp:taxon-treatment xmlns:tp="http://www.plazi.org/taxpub"><tp:treatment-meta><mixed-citation publication-type="journal"><person-group><name><surname>Golovatch</surname><given-names>Sergei I.</given-names></name></person-group><article-title>The millipede genus <italic>Caucasodesmus</italic> Golovatch, 1985, with the description of a new species from the Crimea, Ukraine (Polydesmida, Diplopoda, Trichopolydesmidae)</article-title><source>Zookeys</source><day>29</day><month>4</month><year>2011</year><volume>2011</volume><issue>93</issue><fpage>1</fpage><lpage>8</lpage><pub-id pub-id-type="doi">10.3897/zookeys.93.1159</pub-id></mixed-citation></tp:treatment-meta><tp:nomenclature><tp:taxon-name>
                        <tp:taxon-name-part taxon-name-part-type="genus">Caucasodesmus</tp:taxon-name-part>
                        <tp:taxon-name-part taxon-name-part-type="species">tauricus</tp:taxon-name-part> 
                    		<object-id xmlns:xlink="http://www.w3.org/1999/xlink" xlink:type="simple">urn:lsid:zoobank.org:act:66FEBC49-89EC-432E-A0E2-561179B19B24</object-id>
                    		<object-id xmlns:xlink="http://www.w3.org/1999/xlink" xlink:type="simple">http://species-id.net/wiki/Caucasodesmus_tauricus</object-id>
                    </tp:taxon-name><tp:taxon-status xmlns:xlink="http://www.w3.org/1999/xlink" xlink:type="simple">sp. n.</tp:taxon-status><xref ref-type="fig" rid="F1">Figs 1</xref><xref ref-type="fig" rid="F2">8</xref></tp:nomenclature><tp:treatment-sec sec-type="Type material"><title>Type material:</title><p>Holotype ♂, Ukraine, Crimea, Mt Villya-Burun, Cave Villyaburunskaya, pitfall traps, 12.05.2008–12.10.2010, leg. A. Koval. – Paratype: 1 ♀, same locality, 19.07.2004–17.07.2006, leg. A. Koval.</p></tp:treatment-sec><tp:treatment-sec sec-type="Diagnosis"><title>Diagnosis:</title><p>Easily distinguished from <italic><tp:taxon-name>Caucasodesmus inexpectatus</tp:taxon-name></italic> Golovatch, 1985, the type, and only other, known species of this genus, by the abundantly setose metaterga and more elaborate gonopods.</p></tp:treatment-sec><tp:treatment-sec sec-type="Description"><title>Description:</title><p>Length of both sexes ca 8 mm, width of midbody pro- and metazona 0.8 and 1.5 mm, respectively. Coloration in alcohol from uniformly pallid to light yellowish.</p><p>Body with 20 segments. Tegument mainly dull, at most slightly shining, texture very delicately alveolate. Head densely pilose throughout; epicranial suture distinct<!--PageBreak--><!--PageBreak--> but thin; isthmus between antennae ca 1.5 times broader than length of antennomere 1, still broader than diameter of antennal socket. Antennae rather short, evidently clavate due to a considerably enlarged antennomere 6, slightly overreaching segment 2 dorsally; antennomeres 2, 3 and 6 longest, subequal in length (<xref ref-type="fig" rid="F1">Figs 1</xref>, <!--PageBreak--><xref ref-type="fig" rid="F1">2</xref>); only antennomere 6 with a large, compact, roundish, distodorsal group of bacilliform sensilla.</p><p>In width, collum &lt; segment 2 = 3 &lt; head = 4 &lt; 5=16 (♂) or head = collum = segment 2 = 4 &lt; 5=16 (♀), thereafter body gradually tapering towards telson. Paraterga moderately developed, starting from collum, subhorizontal to slightly declivous, set high but always lying slightly below a faintly convex dorsum, devoid of shoulders frontally (<xref ref-type="fig" rid="F1">Figs 1–3</xref>). Caudal corner of postcollum paraterga invariably spiniform, pointed, starting from segment 4 extending increasingly further than rear tergal margin. Lateral edge of paraterga with neither marginal groove nor thickening, with 5–6 clear setigerous indentations. Pore formula normal, ozopores evident, round, located laterally in front of caudalmost incision. Collum and following metaterga beset with numerous medium-sized setae set on minute knobs, polygonal bosses missing (<xref ref-type="fig" rid="F1">Figs 1–3</xref>). Stricture between pro- and metazona wide, shallow and smooth. Limbus very thin, microdenticulate. Pleurosternal carinae absent (<xref ref-type="fig" rid="F1">Fig. 2</xref>). Epiproct short, conical, directed caudoventrally; preapical papillae small (<xref ref-type="fig" rid="F1">Fig. 4</xref>). Hypoproct subtrapeziform, setiferous papillae at caudal corners evident, rather well separated.</p><p>Sterna without modifications, poorly setose. Epigynal ridge very low. Legs rather short (<xref ref-type="fig" rid="F1">Figs 2</xref>, <xref ref-type="fig" rid="F2">5</xref>), ca 1.2–1.3 (♂) or 0.9–1.0 (♀) times as long as midbody height; ♀ legs slightly slenderer; ♂ legs with clearly enlarged prefemora and femora; tarsi especially long and slender, claw long, ca 1/4 length of tarsus; sphaerotrichomes missing (<xref ref-type="fig" rid="F2">Fig. 5</xref>).</p><p>Gonopod aperture large, transversely oblong-oval, taking up nearly all of ventral part of metazonite 7. Gonopods (<xref ref-type="fig" rid="F2">Figs 6–8</xref>) with large, globose, medially fused coxae carrying rather numerous setae laterally, but no trace of a cannula. Telopodite subfalcate, distally of a rather short prefemoral (= setose) portion split into two branches: exomere (<bold>ex</bold>) largest and longest, more simple, whereas endomere (<bold>en</bold>) shorter, more complex in shape; an evident, tooth-like, mesal process (<bold>d</bold>) at base between both <bold>ex</bold> and <bold>en</bold>; no trace of a seminal groove.</p><fig id="F1" position="float" orientation="portrait"><label>Figures 1–4.</label><caption><p><italic><tp:taxon-name>Caucasodesmus tauricus</tp:taxon-name></italic> sp. n., holotype. <bold>1, 2</bold> anterior half of body, dorsal and lateral views, respectively <bold>3, 4</bold> posterior portion of body, dorsal and ventral views, respectively. Photographed not to scale.</p></caption><graphic xmlns:xlink="http://www.w3.org/1999/xlink" xlink:href="ZooKeys-093-001-g001.jpg" position="float" orientation="portrait" xlink:type="simple"/></fig><fig id="F2" position="float" orientation="portrait"><label>Figures 5–8.</label><caption><p> <italic><tp:taxon-name>Caucasodesmus tauricus</tp:taxon-name></italic> sp. n., holotype. <bold>5</bold> leg 9 (setae not shown) <bold>6</bold> rightgonopod, anteromesal view <bold>7, 8</bold>,left gonopod, mesal, and lateral views, respectively. Scale bar: 0.4 (<bold>5</bold>) and 0.2 mm (<bold>6–8</bold>).</p></caption><graphic xmlns:xlink="http://www.w3.org/1999/xlink" xlink:href="ZooKeys-093-001-g002.jpg" position="float" orientation="portrait" xlink:type="simple"/></fig></tp:treatment-sec><tp:treatment-sec sec-type="Remarks"><title>Remarks.</title><p>This species is an unquestioned relict troglobite and, based on its zoogeographical traits, might well represent the first palaeoendemic in the diplopod fauna of the Crimea.</p><p>Only one species of <italic><tp:taxon-name>Caucasodesmus</tp:taxon-name></italic> has hitherto been known: <italic><tp:taxon-name>Caucasodesmus inexpectatus</tp:taxon-name></italic> from Cave Nyvjin Lagat (= Nyvdzhinlagat, = Tagardonskaya) in North Ossetia, central Caucasus Major (<xref ref-type="bibr" rid="B2">Golovatch 1984/85</xref>). The second congener, <italic><tp:taxon-name>Caucasodesmus tauricus</tp:taxon-name></italic> sp. n., shares with the type species such remarkable, clearly generic-level apomorphies as the absence of bacilliform sensilla on antennomeres 5 and 7, of a cannula on the gonocoxite, and of a seminal groove on a biramous gononod telopodite. Apparently, both latter characters are functionally correlated to each other, differing from the loss of a cannula alone which is observed in the families <tp:taxon-name>Dalodesmidae</tp:taxon-name> and <tp:taxon-name>Rhachodesmidae</tp:taxon-name>. The differences lie in <italic><tp:taxon-name>Caucasodesmus inexpectatus</tp:taxon-name></italic> showing a far more moniliform body, only three transverse rows of setae on the collum and following metaterga, and less strongly elaborate gonopod telopodites.</p></tp:treatment-sec><ref-list><ref id="B2"><mixed-citation xmlns:xlink="http://www.w3.org/1999/xlink" xlink:type="simple"><person-group><name name-style="western"><surname>Golovatch</surname><given-names>SI</given-names></name></person-group> (<year>1984/85</year>) <article-title>Two new genera of cave-dwelling millipedes (Diplopoda), with remarks on the millipede fauna of West Caucasian caves.</article-title><source>International Journal of Speleology</source><volume>14</volume>: <fpage>39</fpage>–<lpage>50</lpage>.</mixed-citation></ref></ref-list></tp:taxon-treatment>
